# Supplementary material for: The FieldTrip-SimBio pipeline for EEG forward solutions
Source: Biomed Eng Online. 2018 Mar 27;17:37. doi: 10.1186/s12938-018-0463-y (PMC5870695; doi:10.1186/s12938-018-0463-y)
Supplement: Supplementary file 2 — Additional file 2. Example dataset: tlaLeft.mat, mri.mat, segmentedmri.mat, elec_projected.mat. Example dataset as processed in "Source localization of SEP data" section. It contains: tlaLeft.mat—Preprocessed SEP data (cf. Fig. 4); mri.mat—MRI of the subject (cf. Fig. 5, left); segmentedmri.mat—Segmented MRI (cf. Fig. 5, middle); elec_projected.mat—Electrodes aligned to the surface of the headmodel (cf. Fig. 5, right). [file 12938_2018_463_MOESM2_ESM.zip]

Archive with 4 entries (4 files):
- elec_projected.mat
- mri.mat
- segmentedmri.mat
- tlaLeft.mat
